# Supplementary material for: Defective GNAS imprinting due to splice site variants in pseudohypoparathyroidism type 1B
Source: JCI Insight. 2025 Sep 2;10(19):e194754. doi: 10.1172/jci.insight.194754 (PMC12513475; doi:10.1172/jci.insight.194754)
Supplement: Supporting data values [file jciinsight-10-194754-s109.xlsx]

## Sheet: Fig.1D
promoterless	WT	285variant	previous-variant
0.783187	42.8902	16.0592	13.9035
1.33334	50.2003	11.1454	14.489
0.883473	41.997	11.8277	15.494

## Sheet: Fig.1G
exonH					Gsα
WT	13-bp del	8-bp del			WT	13-bp del	8-bp del
0.162039	0.0295951	0.132038			3.64724	3.3658	2.97772
	0.02475					3.53334
	0.02927					3.24701

## Sheet: FigS2F
		NESP				AS				XL				A/B
	WT	61.0781	56.9246	53.058		59.3643	71.1646	47.754		58.9963	58.9963	47.5061	42.5974	49.5917	49.0954	50.1697
	13bp del c1	63.1668	56.9452	48.0806		47.4656	47.2551	39.0861		62.2662	62.2662	50.8782	50.2368	52.897	57.9184	53.9626
	13bp del c2	51.9068	50.1278	45.4813		45.6129	49.3382	35.0795		48.2283	48.2283	46.1968	45.1176	49.7633	45.5191	43.1393
